# Supplementary material for: Broader Validation of New Zealand Eating Behavior Questionnaire as Clinical Assessment Tool to Identify Actionable Eating Behavior Traits
Source: Nutrients. 2025 Mar 17;17(6):1049. doi: 10.3390/nu17061049 (PMC11945943; doi:10.3390/nu17061049)
Supplement: Supplementary file 1 [file nutrients-17-01049-s001.zip]

Archive with 1 entries (1 files):
- nutrients-3499354-supplementary.pdf
